# Supplementary material for: Developments and Assessments of Crude Tea Saponin-Incorporated Silica Nanoparticles for Their Bioactivity Improvement
Source: J Funct Biomater. 2025 Oct 17;16(10):390. doi: 10.3390/jfb16100390 (PMC12565442; doi:10.3390/jfb16100390)
Supplement: Supplementary file 1 [file jfb-16-00390-s001.zip]

Archive with 1 entries (1 files):
- jfb-3859082-supplementary.pdf
